# Supplementary material for: Gene Expression and Functional Studies of the Optic Nerve Head Astrocyte Transcriptome from Normal African Americans and Caucasian Americans Donors
Source: PLoS One. 2008 Aug 6;3(8):e2847. doi: 10.1371/journal.pone.0002847 (PMC2518525; doi:10.1371/journal.pone.0002847)
Supplement: Table S2 — Genes differentially expressed in ONH astrocytes from normal AA donors compared to their caucasian counterpart using RMA SAM. List of genes differentially expressed in AA ONH astrocytes compared to CA ONH astrocytes, obtained by RMA-SAM analysis. (0.11 MB DOC) [file pone.0002847.s002.xls]

## Sheet: Inc Genes AA-CA p<0.05
Table S2A: Genes significantly increased in ONH astrocytes from normal AA donors compared to their caucasian counterpart using RMA SAM (p<0.05)
Entrez Id	Gene Symbol	Gene Name	FC	p.value	CL	Unigene
10965	ACOT2	acyl-CoA thioesterase 2	1.43	0.00150389	14q24.3	Hs.446685
100	ADA	adenosine deaminase	1.55	0.0297126	20q12-q13.11	Hs.654536
115	ADCY9	adenylate cyclase 9	1.21	0.0215517	16p13.3	Hs.391860;Hs.610484
165	AEBP1	AE binding protein 1	1.48	0.0251921	7p13	Hs.439463
249	ALPL	alkaline phosphatase, liver/bone/kidney	1.34	0.0222713	1p36.1-p34	Hs.75431
267	AMFR	autocrine motility factor receptor	2.79	3.75e-07	16q21	Hs.295137
23229	ARHGEF9	Cdc42 guanine nucleotide exchange factor (GEF) 9	1.28	0.00821862	Xq11.1	Hs.54697
84159	ARID5B	AT rich interactive domain 5B	1.21	0.0100423	10q21.2	Hs.535297
155066	ATP6V0E2	ATPase, H+ transporting V0 subunit e2	1.27	0.00372374	7q36.1	Hs.556998
10409	BASP1	brain abundant, membrane attached signal protein 1	1.28	0.0233369	5p15.1-p14	Hs.201641
683	BST1	bone marrow stromal cell antigen 1	1.41	0.000719998	4p15	Hs.169998
6936	C2orf3	chromosome 2 open reading frame 3	1.48	0.00301651	2p11.2-p11.1	Hs.303808; Hs.44024
771	CA12	carbonic anhydrase XII	1.76	0.00745775	15q22	Hs.210995
785	CACNB4	calcium channel, voltage-dependent, beta 4 subunit	1.38	0.006385	2q22-q23	Hs.614033
55013	CCDC109B	coiled-coil domain containing 109B	1.27	0.046671	4q25	Hs.234149
778642	CDC2L2	cell division cycle 2-like 2	1.35	0.0208391	1p36.33	Hs.651228
8814	CDKL1	cyclin-dependent kinase-like 1	1.31	0.0105304	14q22.1	Hs.700582
51816	CECR1	cat eye syndrome chromosome region, candidate 1	1.6	0.0458022	22q11.2	Hs.170310
1059	CENPB	centromere protein B, 80kDa	1.3	0.0490261	20p13	Hs.516855
116987	CENTG2	centaurin, gamma 2	1.35	0.0103404	2p24.3-p24.1	Hs.435039
1066	CES1	carboxylesterase 1	1.75	0.010566	16q13-q22.1	Hs.558865
90634	CG018	hypothetical gene CG018	1.25	0.0402131	13q12-q13	Hs.161220
8418	CMAH	cytidine monophosphate-N-acetylneuraminic acid hydroxylase	1.6	0.0470663	6p21.32	Hs.484918
80781	COL18A1	collagen, type XVIII, alpha 1	1.41	0.0168633	21q22.3	Hs.84190;Hs.517356
1384	CRAT	carnitine acetyltransferase	1.24	0.0133813	9q34.1	Hs.12068
83716	CRISPLD2	cysteine-rich secretory protein LCCL domain containing 2	1.51	0.0389111	16q24.1	Hs.513779
1415	CRYBB2	crystallin, beta B2	2.18	1.808e-06	22q11.2-q12.1;22q11.23	Hs.373074
1429	CRYZ	crystallin, zeta	1.32	0.0457725	1p31-p22	Hs.83114
6376	CX3CL1	chemokine (C-X3-C motif) ligand 1	1.48	0.0497988	16q13	Hs.531668
1627	DBN1	drebrin 1	1.25	0.0146348	5q35.3	Hs.130316
10521	DDX17	DEAD (Asp-Glu-Ala-Asp) box polypeptide 17	2.44	0.000124461	22q13.1	Hs.528305;Hs.665429;Hs.699523
55619	DOCK10	dedicator of cytokinesis 10	1.24	0.0471574	2q36.2	Hs.46578
10231	RCAN2	regulator of calcineurin 2	1.39	0.0268289	6p12.3	Hs.440168
80303	EFHD1	EF-hand domain family, member D1	1.49	0.0138509	2q37.1	Hs.516769; Hs.753499
1948	EFNB2	ephrin-B2	2.05	0.0153051	13q33	Hs.149239
1984	EIF5A	eukaryotic translation initiation factor 5A	1.49	0.0182584	17p13-p12	Hs.534314
2006	ELN	elastin	2.2	0.00229676	7q11.23	Hs.647061
23136	EPB41L3	erythrocyte membrane protein band 4.1-like 3	1.65	0.00192725	18p11.32	Hs.213394
9638	FEZ1	fasciculation and elongation protein zeta 1	1.41	0.0231943	11q24.2	Hs.224008
2254	FGF9	fibroblast growth factor 9	1.51	0.0268201	13q11-q12	Hs.111
55020	FLJ20699	hypothetical protein FLJ20699	1.21	0.0206392	22q13	Hs.435832
2355	FOSL2	FOS-like antigen 2	1.23	0.0291734	2p23.3	Hs.220971;Hs.596972
2674	GFRA1	GDNF family receptor alpha 1	1.49	0.00602716	10q26	Hs.591913
2678	GGT1	gamma-glutamyltransferase 1	1.57	0.00132415	22q11.23	Hs.595809;Hs.645535
728441	GGT2	gamma-glutamyltransferase 2	1.54	0.00187488	22q11.21	Hs.568255;Hs.645533
92086	GGTLA4	gamma-glutamyltransferase-like activity 4	1.44	0.00906054	20p11.1	Hs.355394;Hs.450000
11010	GLIPR1	GLI pathogenesis-related 1	1.31	0.0318731	12q21.2	Hs.205558
9289	GPR56	G protein-coupled receptor 56	1.62	0.00514293	16q12.2-q21	Hs.513633
2944	GSTM1	glutathione S-transferase M1	1.27	0.0218665	1p13.3	Hs.301961
2946	GSTM2	glutathione S-transferase M2	1.3	0.00208933	1p13.3	Hs.279837
2947	GSTM3	glutathione S-transferase M3	1.31	0.0145307	1p13.3	Hs.2006
2948	GSTM4	glutathione S-transferase M4	1.42	0.0244623	1p13.3	Hs.348387
2953	GSTT2	glutathione S-transferase theta 2	2.82	2.2e-09	22q11.2;22q11.23	Hs.654462
23493	HEY2	hairy/enhancer-of-split related with YRPW motif 2	1.51	0.0117338	6q21	Hs.144287
11147	HHLA3	HERV-H LTR-associating 3	1.33	0.038355	1p31.1	Hs.142245
3105	HLA-A	major histocompatibility complex, class I, A	1.25	0.0150514	6p21.3	Hs.181244;Hs.652059
3106	HLA-B	major histocompatibility complex, class I, B	1.34	0.00871416	6p21.3	Hs.77961;Hs.622401;Hs.653575
3134	HLA-F	major histocompatibility complex, class I, F	1.37	0.000692391	6p21.3	Hs.519972
3135	HLA-G	HLA-G histocompatibility antigen, class I, G	1.28	0.00558992	6p21.3	Hs.181244;Hs.512152
3241	HPCAL1	hippocalcin-like 1	1.29	0.0466798	2p25.1	Hs.580427;Hs.467696
3306	HSPA2	heat shock 70kDa protein 2	1.78	0.000507916	14q24.1	Hs.432648
126393	HSPB6	heat shock protein, alpha-crystallin-related, B6	1.5	0.0193443	19q13.12	Hs.534538
29092	HSPC157	HSPC157 protein	1.3	0.00465777	1p36.12	Hs.279842
3486	IGFBP3	insulin-like growth factor binding protein 3	1.74	0.0488286	7p13-p12	Hs.450230;Hs.697535
3488	IGFBP5	insulin-like growth factor binding protein 5	1.46	0.0113223	2q33-q36	Hs.635441
3600	IL15	interleukin 15	1.38	0.0344758	4q31	Hs.654378
3638	INSIG1	insulin induced gene 1	1.23	0.016785	7q36	Hs.520819
3776	KCNK2	potassium channel, subfamily K, member 2	1.49	0.0371068	1q41	Hs.497745
11103	KRR1	KRR1, small subunit (SSU) processome component, homolog	1.33	0.0303579	12q21.2	Hs.645517
25802	LMOD1	leiomodin 1	1.33	0.0247088	1q32	Hs.519075
388796	LOC388796	hypothetical LOC388796	1.54	0.00144252	20q11.23	Hs.400876
728215	LOC728215	similar to transmembrane protein 28	1.36	0.0155919	13q33.3	Hs.593580;Hs.653511
64167	LRAP	leukocyte-derived arginine aminopeptidase	1.97	0.0165605	5q15	Hs.591249
4047	LSS	lanosterol synthase	1.44	0.00317247	21q22.3	Hs.596543
4052	LTBP1	latent transforming growth factor beta binding protein 1	1.539	0.0239	2p22-p21	Hs.654497
338645	LUZP2	leucine zipper protein 2	1.65	0.00679793	11p14.3	Hs.144138;Hs.655032
84809	CROCCL1	ciliary rootlet coiled-coil, rootletin-like 1	1.36	0.010901	1p36.13	Hs.631865
64780	MICAL1	microtubule associated monoxygenase, calponin and LIM domain containing 1	1.46	0.00790326	6q21	Hs.33476
57553	MICAL3	microtubule associated monoxygenase, calponin and LIM domain containing 3	1.2	0.0451532	22q11.21	Hs.528024;Hs.646433
4281	MID1	midline 1	1.56	0.0191577	Xp22	Hs.27695
4487	MSX1	msh homeobox 1	2.01	0.000403566	4p16.3-p16.1	Hs.424414;Hs.621772
57509	MTUS1	mitochondrial tumor suppressor 1	1.42	0.036479	8p22	Hs.7946
4638	MYLK	myosin, light chain kinase	1.47	0.0435353	3q21	Hs.556600
4771	NF2	neurofibromin 2	1.25	0.0401239	22q12.2	Hs.187898
4781	NFIB	nuclear factor I/B	1.43	0.0242434	9p24.1	Hs.699215
22871	NLGN1	neuroligin 1	1.73	0.00445739	3q26.31	Hs.478289
4883	NPR3	natriuretic peptide receptor C/guanylate cyclase C	1.35	0.0403787	5p14-p13	Hs.237028;Hs.619466
4835	NQO2	NAD(P)H dehydrogenase, quinone 2	1.54	0.00173536	6pter-q12	Hs.533050
23363	OBSL1	obscurin-like 1	1.22	0.0187881	2q35	Hs.526594
11054	OGFR	opioid growth factor receptor	1.25	0.0319184	20q13.3	Hs.67896
5021	OXTR	oxytocin receptor	1.38	0.0278264	3p25	Hs.2820
64761	PARP12	poly (ADP-ribose) polymerase family, member 12	1.24	0.00602786	7q34	Hs.12646
9659	PDE4DIP	phosphodiesterase 4D interacting protein	1.48	0.0205336	1q12	Hs.58481;Hs.613082;Hs.624446;Hs.632434;Hs.647804;Hs.654651;Hs.657490
64236	PDLIM2	PDZ and LIM domain 2	1.24	0.0427965	8p21.2	Hs.632034
9260	PDLIM7	PDZ and LIM domain 7	1.24	0.0390977	5q35.3	Hs.533040
8863	PER3	period homolog 3	1.47	0.0277269	1p36.23	Hs.533339
5190	PEX6	peroxisomal biogenesis factor 6	1.31	0.0305703	6p21.1	Hs.656425
10404	PGCP	plasma glutamate carboxypeptidase	1.32	0.00288707	8q22.2	Hs.156178
8605	PLA2G4C	phospholipase A2, group IVC	1.6	0.0015585	19q13.3	Hs.631562
51082	POLR1D	polymerase (RNA) I polypeptide D, 16kDa	1.22	0.0440278	13q12.2	Hs.507584
8611	PPAP2A	phosphatidic acid phosphatase type 2A	1.29	0.039872	5q11	Hs.696231
4660	PPP1R12B	protein phosphatase 1, regulatory subunit 12B	1.53	0.00261171	1q32.1	Hs.444403
5696	PSMB8	proteasome subunit, beta type, 8	1.34	0.00403762	6p21.3	Hs.180062
5698	PSMB9	proteasome subunit, beta type, 9	1.54	0.00530884	6p21.3	Hs.654585
5723	PSPH	phosphoserine phosphatase	2.7	9.37e-06	7p15.2-p15.1	Hs.512656
5747	PTK2	PTK2 protein tyrosine kinase 2	1.33	0.0392651	8q24-qter	Hs.395482
5763	PTMS	parathymosin	1.32	0.0138545	12p13	Hs.504613
25797	QPCT	glutaminyl-peptide cyclotransferase	1.29	0.0426948	2p22.2	Hs.79033
5865	RAB3B	RAB3B, member RAS oncogene family	1.77	0.000320408	1p32-p31	Hs.123072
5959	RDH5	retinol dehydrogenase 5	1.24	0.0352402	12q13-q14	Hs.632719
8490	RGS5	regulator of G-protein signalling 5	2.04	0.000612139	1q23.1	Hs.24950
54913	RPP25	ribonuclease P 25kDa subunit	1.4	0.00345174	15q24.1	Hs.8562
6231	RPS26	ribosomal protein S26	1.27	0.00903679	12q13	Hs.447562;Hs.567235;Hs.632726
6253	RTN2	reticulon 2	1.22	0.0304327	19q13.32	Hs.47517
862	RUNX1T1	runt-related transcription factor 1; translocated to, 1	1.45	0.0391846	8q22	Hs.368431
23328	SASH1	SAM and SH3 domain containing 1	1.2	0.0326301	6q24.3	Hs.193133
7536	SF1	splicing factor 1	1.37	0.0172204	11q13	Hs.502829;hs.658141
6442	SGCA	sarcoglycan, alpha	1.84	4.007e-06	17q21	Hs.463412
63898	SH2D4A	SH2 domain containing 4A	1.25	0.0297179	8p21.2	Hs.303208
6509	SLC1A4	solute carrier family 1, member 4	1.33	0.0104632	2p15-p13	Hs.654352
55089	SLC38A4	solute carrier family 38, member 4	1.41	0.0176021	12q13	Hs.446077
23583	SMUG1	single-strand-selective monofunctional uracil-DNA glycosylase 1	1.2	0.0351936	12q13.11-q13.3	Hs.632721
6654	SOS1	son of sevenless homolog 1	1.67	9.06e-05	2p22-p21	Hs.654397
63826	SRR	serine racemase	1.25	0.0137272	17p13	Hs.461954
85360	SYDE1	synapse defective 1, Rho GTPase, homolog 1	1.34	0.0011513	19p13.12	Hs.528701;Hs.701386
7045	TGFBI	transforming growth factor, beta-induced, 68kDa	1.24	0.0444509	5q31	Hs.369397;Hs.645734
25816	TNFAIP8	tumor necrosis factor, alpha-induced protein 8	1.27	0.0326987	5q23.1	Hs.656274
9760	TOX	thymus high mobility group box protein TOX	1.92	0.0023688	8q12.1	Hs.491805;Hs.634856
9537	TP53I11	tumor protein p53 inducible protein 11	1.23	0.0121115	11p11.2	Hs.554791
54476	RNF216	ring finger protein 216	1.2	0.0495923	7p22.1	Hs.487458;Hs.68946
57418	WDR18	WD repeat domain 18	1.26	0.0105129	19p13.3	Hs.325321
8839	WISP2	WNT1 inducible signaling pathway protein 2	2	7.48e-05	20q12-q13.1	Hs.592145
678	ZFP36L2	zinc finger protein 36, C3H type-like 2	1.65	0.0227063	2p22.3-p21	Hs.503093;Hs.645068
54764	ZRANB1	zinc finger, RAN-binding domain containing 1	1.26	0.0440064	10q26.13	Hs.595158
FC: fold change; CL: Chromosome location

## Sheet: Dec genes AA-CA p<0.05
Table S2B: Genes significantly decreased in ONH astrocytes from normal AA compared to their caucasian counterpart using RMA SAM (p<0.05)
Entrez Id	Gene Symbol	Gene Name	FC	p.value	CL	Unigene
84168	ANTXR1	anthrax toxin receptor 1	-2.3	2.66e-07	2p13.1	Hs.165859
54674	LRRN3	leucine rich repeat neuronal 3	-2.27	0.00394196	7q31.1	Hs.3781
7292	TNFSF4	tumor necrosis factor superfamily, member 4	-2.19	0.00366252	1q25	Hs.181097
894	CCND2	cyclin D2	-2.11	0.0215305	12p13	Hs.376071
205	AK3L1	adenylate kinase 3-like 1	-2.08	0.00736419	1p31.3	Hs.10862;Hs.592601
7010	TEK	TEK tyrosine kinase, endothelial	-2.08	0.000584699	9p21	Hs.89640
5744	PTHLH	parathyroid hormone-like hormone	-1.98	0.0117913	12p12.1-p11.2	Hs.591159
57419	SLC24A3	solute carrier family 24, member 3	-1.98	0.0180041	20p13	Hs.654790
10234	LRRC17	leucine rich repeat containing 17	-1.93	0.00548889	7q22.1	Hs.567412
7345	UCHL1	ubiquitin carboxyl-terminal esterase L1	-1.91	1.98e-05	4p14	Hs.518731
56271	BEXL1	brain expressed X-linked-like 1	-1.9	0.0191868	Xq22.1-q22.3	Hs.184736
6431	SFRS6	splicing factor, arginine/serine-rich 6	-1.87	0.0029456	20q12-q13.1	Hs.6891
5743	PTGS2	prostaglandin-endoperoxide synthase 2	-1.84	0.0255009	1q25.2-q25.3	Hs.196384
645619	LOC645619	similar to Adenylate kinase isoenzyme 4, mitochondrial	-1.81	0.00548517	12p11.21	Hs.505172
6664	SOX11	SRY-box 11	-1.8	0.000176748	2p25	Hs.432638
1829	DSG2	desmoglein 2	-1.79	0.0156044	18q12.1	Hs.412597
3875	KRT18	keratin 18	-1.77	0.0138577	12q13	Hs.406013
6000	RGS7	regulator of G-protein signalling 7	-1.73	0.0217471	1q43;1q23.1	Hs.694284;Hs.655739
6769	STAC	SH3 and cysteine rich domain	-1.71	0.00672206	3p22.3	Hs.56045
6364	CCL20	chemokine ligand 20	-1.69	0.0105733	2q33-q37	Hs.75498
91752	ZNF804A	zinc finger protein 804A	-1.68	0.0410439	2q32.1	Hs.159528
81557	MAGED4	melanoma antigen family D, 4	-1.67	0.00286823	NA	Hs.522650;Hs.571729
51778	MYOZ2	myozenin 2	-1.67	0.039408	4q26-q27	Hs.381047
2044	EPHA5	EPH receptor A5	-1.65	0.0424172	4q13.1	Hs.654492
3655	ITGA6	integrin, alpha 6	-1.64	0.00547056	2q31.1	Hs.133397
11082	ESM1	endothelial cell-specific molecule 1	-1.63	0.0197598	5q11.2	Hs.129944
5352	PLOD2	procollagen-lysine, 2-oxoglutarate 5-dioxygenase 2	-1.6	0.00544924	3q23-q24	Hs.477866
1305	COL13A1	collagen, type XIII, alpha 1	-1.59	0.0117167	10q22	Hs.695934
2878	GPX3	glutathione peroxidase 3	-1.58	0.0135437	5q23	Hs.386793;Hs.663430
1839	HBEGF	heparin-binding EGF-like growth factor	-1.57	0.0043801	5q23	Hs.799
3569	IL6	interleukin 6	-1.57	0.00609951	7p21	Hs.654458
80323	CCDC68	coiled-coil domain containing 68	-1.56	0.0120095	18q21	Hs.120790
3728	JUP	junction plakoglobin	-1.55	0.00243675	17q21	Hs.514174
60559	SPCS3	signal peptidase complex subunit 3 homolog	-1.55	0.000348943	4q34.2	Hs.42194
183	AGT	angiotensinogen	-1.54	0.015958	1q42-q43	Hs.19383
3976	LIF	leukemia inhibitory factor	-1.53	0.0150113	22q12.2	Hs.2250
29091	STXBP6	syntaxin binding protein 6	-1.53	0.00158579	14q12	Hs.508958
23587	C17orf81	chromosome 17 open reading frame 81	-1.52	0.000282394	17p13.1	Hs.417029
2331	FMOD	fibromodulin	-1.51	0.0221656	1q32	Hs.519168
4081	MAB21L1	mab-21-like 1	-1.51	0.0333649	13q13	Hs.584776
4237	MFAP2	microfibrillar-associated protein 2	-1.51	0.00156531	1p36.1-p35	Hs.389137
56254	RNF20	ring finger protein 20	-1.51	0.00755674	9q22	Hs.656088
23231	KIAA0746	KIAA0746 protein	-1.5	0.00178562	4p15.2	Hs.479384
8869	ST3GAL5	ST3 beta-galactoside alpha-2,3-sialyltransferase 5	-1.5	0.000483739	2p11.2	Hs.415117
6781	STC1	stanniocalcin 1	-1.5	0.0260093	8p21-p11.2	Hs.25590
9630	GNA14	guanine nucleotide binding protein (G protein), alpha 14	-1.49	0.0207878	9q21	Hs.657795
58494	JAM2	junctional adhesion molecule 2	-1.49	0.0322969	21q21.2	Hs.517227
284	ANGPT1	angiopoietin 1	-1.48	0.0474509	8q22.3-q23	Hs.369675
2581	GALC	galactosylceramidase	-1.48	0.0279645	14q31	Hs.513439
27075	TSPAN13	tetraspanin 13	-1.48	0.0388209	7p21.1	Hs.364544
58516	FAM60A	family with sequence similarity 60, member A	-1.46	0.0104943	12p11	Hs.505154
2317	FLNB	filamin B, beta	-1.46	0.00265546	3p14.3	Hs.476448;Hs.666396
7052	TGM2	transglutaminase 2	-1.46	0.0456447	20q12	Hs.517033
51200	CPA4	carboxypeptidase A4	-1.45	0.0425496	7q32	Hs.93764
8324	FZD7	frizzled homolog 7	-1.45	0.00407627	2q33	Hs.173859
7351	UCP2	uncoupling protein 2	-1.45	0.016124	11q13	Hs.80658
57194	ATP10A	ATPase, Class V, type 10A	-1.44	0.00352742	15q11.2	Hs.659258
55256	ADI1	acireductone dioxygenase 1	-1.43	0.00122811	2p25.3	Hs.502773
3113	HLA-DPA1	major histocompatibility complex, class II, DP alpha 1	-1.42	0.00679074	6p21.3	Hs.347270
8837	CFLAR	CASP8 and FADD-like apoptosis regulator	-1.41	9.09e-05	2q33-q34	Hs.390736
1288	COL4A6	collagen, type IV, alpha 6	-1.41	0.0272563	Xq22	Hs.145586
1620	DBC1	deleted in bladder cancer 1	-1.41	0.0474688	9q32-q33	Hs.532316
9734	HDAC9	histone deacetylase 9	-1.41	0.0357916	7p21.1	Hs.196054
400322	HERC2P2	hect domain and RLD 2 pseudogene 2	-1.41	0.00372256	15q11.2	Hs.458334;Hs.531509
56925	LXN	latexin	-1.41	0.018943	3q25.32	Hs.478067
22795	NID2	nidogen 2	-1.41	0.000139415	14q21-q22	Hs.369840
2745	GLRX	glutaredoxin (thioltransferase)	-1.4	0.00291625	5q14	Hs.28988
5935	RBM3	RNA binding motif (RNP1, RRM) protein 3	-1.4	0.00794456	Xp11.2	Hs.301404
8553	BHLHB2	basic helix-loop-helix domain containing, class B, 2	-1.39	0.00476231	3p26	Hs.171825
25891	DKFZP586H2123	regeneration associated muscle protease	-1.39	0.0319462	11p13	Hs.55044
9497	SLC4A7	solute carrier family 4, sodium bicarbonate cotransporter, member 7	-1.39	0.0114498	3p22	Hs.250072
3856	KRT8	keratin 8	-1.38	0.00539466	12q13	Hs.533782;Hs.676772
10252	SPRY1	sprouty homolog 1, antagonist of FGF signaling	-1.38	0.0104997	4q28.1	Hs.436944
4217	MAP3K5	mitogen-activated protein kinase kinase kinase 5	-1.36	0.0214203	6q22.33	Hs.186486
23475	QPRT	quinolinate phosphoribosyltransferase	-1.36	0.0250033	16p11.2	Hs.513484
55630	SLC39A4	solute carrier family 39, member 4	-1.35	0.00567829	8q24.3	Hs.521934
8793	TNFRSF10D	tumor necrosis factor receptor superfamily, member 10d, decoy with truncated death domain	-1.35	0.0391202	8p21	Hs.213467
11199	ANXA10	annexin A10	-1.34	0.0394849	4q33	Hs.188401
50863	HNT	neurotrimin	-1.34	0.0368032	11q25	Hs.504352
57761	TRIB3	tribbles homolog 3	-1.34	0.0113551	20p13-p12.2	Hs.516826
90333	ZNF468	zinc finger protein 468	-1.34	0.040003	19q13.41	Hs.467223
9508	ADAMTS3	ADAM metallopeptidase with thrombospondin type 1 motif, 3	-1.33	0.0497236	4q13.3	Hs.590919
2321	FLT1	fms-related tyrosine kinase 1	-1.32	0.0116556	13q12	Hs.654360
5329	PLAUR	plasminogen activator, urokinase receptor	-1.32	0.0314499	19q13	Hs.466871
51400	PPME1	protein phosphatase methylesterase 1	-1.32	0.0265715	11q13.4	Hs.503251
9050	PSTPIP2	proline-serine-threonine phosphatase interacting protein 2	-1.32	0.0173798	18q12	Hs.567384
5774	PTPN3	protein tyrosine phosphatase, non-receptor type 3	-1.32	0.0132334	9q31	Hs.436429
157	ADRBK2	adrenergic, beta, receptor kinase 2	-1.31	0.000828486	22q11;22q12.1	Hs.657494
1075	CTSC	cathepsin C	-1.31	0.0488059	11q14.1-q14.3	Hs.128065;Hs.656121
4861	NPAS1	neuronal PAS domain protein 1	-1.31	0.0374808	19q13.2-q13.3	Hs.79564
1984	EIF5A	eukaryotic translation initiation factor 5A	-1.3	0.0139894	17p13-p12	Hs.534314
1969	EPHA2	EPH receptor A2	-1.3	0.0192675	1p36	Hs.171596
2050	EPHB4	EPH receptor B4	-1.3	0.00449557	7q22	Hs.437008
5997	RGS2	regulator of G-protein signalling 2, 24kDa	-1.3	0.0139641	1q31	Hs.78944
272	AMPD3	adenosine monophosphate deaminase	-1.29	0.00253797	11p15	Hs.501890
664	BNIP3	BCL2/adenovirus E1B 19kDa interacting protein 3	-1.29	0.0485577	10q26.3	Hs.144873
8974	P4HA2	procollagen-proline, 2-oxoglutarate 4-dioxygenase, alpha polypeptide II	-1.29	0.0166513	5q31	Hs.519568
79890	RIN3	Ras and Rab interactor 3	-1.29	0.00614811	14q32.12	Hs.326822
80031	SEMA6D	sema domain, transmembrane domain, and cytoplasmic domain, 6D	-1.29	0.0414006	15q21.1	Hs.511265
861	RUNX1	runt-related transcription factor 1	-1.28	0.00762535	21q22.3	Hs.149261;Hs.612648
2134	EXTL1	exostoses-like 1	-1.27	0.0280702	1p36.1	Hs.150956
3081	HGD	homogentisate 1,2-dioxygenase	-1.27	0.0424312	3q13.33	Hs.368254
3109	HLA-DMB	major histocompatibility complex, class II, DM beta	-1.27	0.0270768	6p21.3	Hs.654428
5915	RARB	retinoic acid receptor, beta	-1.27	0.0435176	3p24	Hs.654490
7422	VEGFA	vascular endothelial growth factor A	-1.27	0.00367384	6p12	Hs.73793
323	APBB2	amyloid beta (A4) precursor protein-binding, family B, member 2	-1.26	0.0405538	4p14-p13	Hs.479602
53405	CLIC5	chloride intracellular channel 5	-1.26	0.0367983	6p21.1-p12.1	Hs.485489
23008	KIAA0265	KIAA0265 protein	-1.26	0.00927131	7q32.2	Hs.520710
4864	NPC1	Niemann-Pick disease, type C1	-1.26	0.0350256	18q11-q12	Hs.464779
5805	PTS	6-pyruvoyltetrahydropterin synthase	-1.26	0.0089608	11q22.3-q23.3	Hs.503860
5900	RALGDS	ral guanine nucleotide dissociation stimulator	-1.26	0.00936915	9q34.3	Hs.106185
10371	SEMA3A	sema domain, immunoglobulin domain (Ig), short basic domain, secreted, 3A	-1.26	0.0400829	7p12.1	Hs.252451
1123	CHN1	chimerin 1	-1.25	0.0446616	2q31-q32.1	Hs.654534
3691	ITGB4	integrin, beta 4	-1.25	0.0182927	17q25	Hs.632226
4552	MTRR	5-methyltetrahydrofolate-homocysteine methyltransferase reductase	-1.25	0.0220309	5p15.3-p15.2	Hs.481551
4946	OAZ1	ornithine decarboxylase antizyme 1	-1.25	0.034714	19p13.3	Hs.446427
9588	PRDX6	peroxiredoxin 6	-1.25	0.00980481	1q25.1	Hs.573688;Hs.120
204	AK2	adenylate kinase 2	-1.24	0.0156136	1p34	Hs.470907
4293	MAP3K9	mitogen-activated protein kinase kinase kinase 9	-1.24	0.0306381	14q24.3-q31	Hs.445496;Hs.593542
56061	UBFD1	ubiquitin family domain containing 1	-1.24	0.0434075	16p12	Hs.3459
8269	TMEM187	transmembrane protein 187	-1.23	0.0474239	Xq28	Hs.23119
53832	IL20RA	interleukin 20 receptor, alpha	-1.23	0.0462043	6q22.33-q23.1	Hs.445868
27241	BBS9	Bardet-Biedl syndrome 9	-1.22	0.019416	7p14	Hs.372360
23065	KIAA0090	KIAA0090	-1.22	0.0114438	1p36.13	Hs.439200
6274	S100A3	S100 calcium binding protein A3	-1.22	0.0255293	1q21	Hs.557609
84561	SLC12A8	solute carrier family 12, member 8	-1.22	0.0312048	NA	Hs.658514
7076	TIMP1	TIMP metallopeptidase inhibitor 1	-1.22	0.00188299	Xp11.3-p11.23	Hs.522632
4862	NPAS2	neuronal PAS domain protein 2	-1.2	0.00517516	2q11.2	Hs.156832;Hs.638925
FC: fold change; CL: Chromosome location

## Sheet: Inc genes AA-CA p<0.01
Table S2C: Genes significantly increased in ONH astrocytes from normal AA compared to their caucasian counterpart using RMA SAM (p<0.01)
Entrez Id	Gene Symbol	Gene Name	FC	p.value	CL	Unigene
2953	GSTT2	glutathione S-transferase theta 2	2.82	0	22q11.2;22q11.23	Hs.654462
267	AMFR	autocrine motility factor receptor	2.79	0	16q21	Hs.295137
5723	PSPH	phosphoserine phosphatase	2.7	0	7p15.2-p15.1	Hs.512656
9659	PDE4DIP	phosphodiesterase 4D interacting protein	2.5	0	1q12	Hs.657490;Hs.654651;Hs.647804
10521	DDX17	DEAD (Asp-Glu-Ala-Asp) box polypeptide 17	2.44	0.0001	22q13.1	Hs.528305;Hs.665429;Hs.699523
8490	RGS5	regulator of G-protein signalling 5	2.35	0.0007	1q23.1	Hs.24950
2006	ELN	elastin	2.2	0.0023	7q11.23	Hs.647061
1415	CRYBB2	crystallin, beta B2	2.18	0	22q11.2-q12.1;22q11.23	Hs.373074
4487	MSX1	msh homeobox 1	2.01	0.0004	4p16.3-p16.1	Hs.424414;Hs.621772
8839	WISP2	WNT1 inducible signaling pathway protein 2	2	0.0001	20q12-q13.1	Hs.592145
1948	EFNB2	ephrin-B2	1.95	0.0038	13q33	Hs.149239
9760	TOX	thymus high mobility group box protein TOX	1.92	0.0024	8q12.1	Hs.491805;Hs.634856
6442	SGCA	sarcoglycan, alpha	1.84	0	17q21	Hs.463412
3306	HSPA2	heat shock 70kDa protein 2	1.78	0.0005	14q24.1	Hs.432648
5865	RAB3B	RAB3B, member RAS oncogene family	1.77	0.0003	1p32-p31	Hs.123072
771	CA12	carbonic anhydrase XII	1.76	0.0075	15q22	Hs.210995
22871	NLGN1	neuroligin 1	1.73	0.0045	3q26.31	Hs.478289
678	ZFP36L2	zinc finger protein 36, C3H type-like 2	1.72	0.0069	2p22.3-p21	Hs.503093;Hs.645068
6654	SOS1	son of sevenless homolog 1	1.67	0.0001	2p22-p21	Hs.654397
23136	EPB41L3	erythrocyte membrane protein band 4.1-like 3	1.66	0.002	18p11.32	Hs.213394
338645	LUZP2	leucine zipper protein 2	1.65	0.0068	11p14.3	Hs.144138;Hs.655032
2678	GGT1	gamma-glutamyltransferase 1	1.62	0.0004	22q11.23	Hs.595809;Hs.645535
9289	GPR56	G protein-coupled receptor 56	1.62	0.0051	16q12.2-q21	Hs.513633
8605	PLA2G4C	phospholipase A2, group IVC	1.6	0.0016	19q13.3	Hs.631562
388796	LOC388796	hypothetical LOC388796	1.54	0.0014	20q11.23	Hs.400876
5698	PSMB9	proteasome subunit, beta type, 9	1.54	0.0053	6p21.3	Hs.654585
728441	GGT2	gamma-glutamyltransferase 2	1.54	0.0019	22q11.21	Hs.568255;Hs.645533
4835	NQO2	NAD(P)H dehydrogenase, quinone 2	1.54	0.0017	6pter-q12	Hs.533050
4660	PPP1R12B	protein phosphatase 1, regulatory subunit 12B	1.53	0.0026	1q32.1	Hs.444403
2674	GFRA1	GDNF family receptor alpha 1	1.49	0.006	10q26	Hs.591913
6936	C2orf3	chromosome 2 open reading frame 3	1.48	0.003	2p11.2-p11.1	Hs.303808;Hs.44024
64780	MICAL1	microtubule associated monoxygenase, calponin and LIM domain containing 1	1.46	0.0079	6q21	Hs.33476
92086	GGTLA4	gamma-glutamyltransferase-like activity 4	1.44	0.0091	20p11.1	Hs.355394;Hs.450000
4047	LSS	lanosterol synthase	1.44	0.0032	21q22.3	Hs.596543
10965	ACOT2	acyl-CoA thioesterase 2	1.43	0.0015	14q24.3	Hs.446685;Hs.700643
683	BST1	bone marrow stromal cell antigen 1	1.41	0.0007	4p15	Hs.169998
54913	RPP25	ribonuclease P 25kDa subunit	1.4	0.0035	15q24.1	Hs.8562
3106	HLA-B	major histocompatibility complex, class I, B	1.38	0.0039	6p21.3	Hs.77961;Hs.653575;Hs.622401
785	CACNB4	calcium channel, voltage-dependent, beta 4 subunit	1.38	0.0064	2q22-q23	Hs.614033
2944	GSTM1	glutathione S-transferase M1	1.38	0.001	1p13.3	Hs.301961
3134	HLA-F	major histocompatibility complex, class I, F	1.37	0.0007	6p21.3	Hs.519972
5696	PSMB8	proteasome subunit, beta type, 8	1.34	0.004	6p21.3	Hs.180062
85360	SYDE1	synapse defective 1, Rho GTPase, homolog 1	1.34	0.0012	19p13.12	Hs.528701;Hs.701386
10404	PGCP	plasma glutamate carboxypeptidase	1.32	0.0029	8q22.2	Hs.156178
5190	PEX6	peroxisomal biogenesis factor 6	1.3	0.0045	6p21.1	Hs.656425
2946	GSTM2	glutathione S-transferase M2	1.3	0.0021	1p13.3	Hs.279837
29092	HSPC157	HSPC157 protein	1.3	0.0047	1p36.12	Hs.279842
FC: fold change; CL: Chromosome location

## Sheet: Dec genes AA-CA p<0.01
Table S2D: Genes significantly decreased in ONH astrocytes from normal AA donors compared to their caucasian counterpart using RMA SAM (p<0.01)
Entrez Id	Gene Symbol	Gene Name	FC	p.value	CL	Unigene
84168	ANTXR1	anthrax toxin receptor 1	-2.3	2.66e-07	2p13.1	Hs.165859
54674	LRRN3	leucine rich repeat neuronal 3	-2.27	0.00394196	7q31.1	Hs.3781
7292	TNFSF4	tumor necrosis factor superfamily, member 4	-2.19	0.00366252	1q25	Hs.181097
7010	TEK	TEK tyrosine kinase, endothelial	-2.08	0.000584699	9p21	Hs.89640
205	AK3L1	adenylate kinase 3-like 1	-2.08	0.00736419	1p31.3	Hs.10862;Hs.592601
10234	LRRC17	leucine rich repeat containing 17	-1.93	0.00548889	7q22.1	Hs.567412
7345	UCHL1	ubiquitin carboxyl-terminal esterase L1	-1.91	1.98e-05	4p14	Hs.518731
6431	SFRS6	splicing factor, arginine/serine-rich 6	-1.87	0.0029456	20q12-q13.1	Hs.6891
6664	SOX11	SRY-box 11	-1.8	0.000176748	2p25	Hs.432638
6769	STAC	SH3 and cysteine rich domain	-1.71	0.00672206	3p22.3	Hs.56045
81557	MAGED4B	melanoma antigen family D, 4B	-1.67	0.00286823	NA	Hs.522650;Hs.571729
3655	ITGA6	integrin, alpha 6	-1.64	0.00547056	2q31.1	Hs.133397
5352	PLOD2	procollagen-lysine, 2-oxoglutarate 5-dioxygenase 2	-1.6	0.00544924	3q23-q24	Hs.477866
1839	HBEGF	heparin-binding EGF-like growth factor	-1.57	0.0043801	5q23	Hs.799
3569	IL6	interleukin 6	-1.57	0.00609951	7p21	Hs.654458
60559	SPCS3	signal peptidase complex subunit 3 homolog	-1.55	0.000348943	4q34.2	Hs.42194
3728	JUP	junction plakoglobin	-1.55	0.00243675	17q21	Hs.514174
29091	STXBP6	syntaxin binding protein 6	-1.53	0.00158579	14q12	Hs.508958
23587	C17orf81	chromosome 17 open reading frame 81	-1.52	0.000282394	17p13.1	Hs.417029
4237	MFAP2	microfibrillar-associated protein 2	-1.51	0.00156531	1p36.1-p35	Hs.389137
56254	RNF20	ring finger protein 20	-1.51	0.00755674	9q22	Hs.656088
8869	ST3GAL5	ST3 beta-galactoside alpha-2,3-sialyltransferase 5	-1.5	0.000483739	2p11.2	Hs.415117
23231	KIAA0746	KIAA0746 protein	-1.5	0.00178562	4p15.2	Hs.479384
7422	VEGFA	vascular endothelial growth factor A	-1.48	0.00505592	6p12	Hs.73793
2317	FLNB	filamin B, beta	-1.46	0.00265546	3p14.3	Hs.476448;Hs.666396
8324	FZD7	frizzled homolog 7	-1.45	0.00407627	2q33	Hs.173859
57194	ATP10A	ATPase, Class V, type 10A	-1.44	0.00352742	15q11.2	Hs.659258
55256	ADI1	acireductone dioxygenase 1	-1.43	0.00122811	2p25.3	Hs.502773
3113	HLA-DPA1	major histocompatibility complex, class II, DP alpha 1	-1.42	0.00679074	6p21.3	Hs.347270
8837	CFLAR	CASP8 and FADD-like apoptosis regulator	-1.41	9.09e-05	2q33-q34	Hs.390736
22795	NID2	nidogen 2	-1.41	0.000139415	14q21-q22	Hs.369840
400322	HERC2P2	hect domain and RLD 2 pseudogene 2	-1.41	0.00372256	15q11.2	Hs.458334;Hs.531509
2745	GLRX	glutaredoxin	-1.4	0.00291625	5q14	Hs.28988
4862	NPAS2	neuronal PAS domain protein 2	-1.4	0.00521481	2q11.2	Hs.156832;Hs.638925
5935	RBM3	RNA binding motif (RNP1, RRM) protein 3	-1.4	0.00794456	Xp11.2	Hs.301404
8553	BHLHB2	basic helix-loop-helix domain containing, class B, 2	-1.39	0.00476231	3p26	Hs.171825
3856	KRT8	keratin 8	-1.38	0.00539466	12q13	Hs.533782;Hs.676772
55630	SLC39A4	solute carrier family 39, member 4	-1.35	0.00567829	8q24.3	Hs.521934
157	ADRBK2	adrenergic, beta, receptor kinase 2	-1.31	0.000828486	22q11;22q12.1	Hs.657494
2050	EPHB4	EPH receptor B4	-1.3	0.00449557	7q22	Hs.437008
FC: fold change; CL: Chromosome location
