# Supplementary material for: Gene Expression and Functional Studies of the Optic Nerve Head Astrocyte Transcriptome from Normal African Americans and Caucasian Americans Donors
Source: PLoS One. 2008 Aug 6;3(8):e2847. doi: 10.1371/journal.pone.0002847 (PMC2518525; doi:10.1371/journal.pone.0002847)
Supplement: Table S5 — Selected Gene ontology for AA-CA comparison. Gene Ontology for genes differentially expressed in AA ONH astrocytes compared to and CA ONH astrocytes. (0.04 MB DOC) [file pone.0002847.s005.xls]

## Sheet: Sheet1
Table S5: Selected Gene ontology for AA-CA comparison
Gene Ontology "gamma-glutamyltransferase activity" (GO:0003840):
Entrez Id	Gene Symbol	Gene Name	FC	p.value	CL	UniGene Id
2678	GGT1	gamma-glutamyltransferase 1	1.57	0.00132415	22q11.23	Hs.645535
92086	GGTLA4	gamma-glutamyltransferase-like activity 4	1.44	0.00906054	20p11.1	Hs.355394
728441	GGT2	gamma-glutamyltransferase 2	1.54	0.00187488	22q11.21	Hs.568255;Hs.645533
Gene Ontology "glutathione transferase activity" (GO:0004364):
Entrez Id	Gene Symbol	Gene Name	FC	p.value	CL	UniGene Id
2947	GSTM3	glutathione S-transferase M3	1.31	0.0145307	1p13.3	Hs.2006
2948	GSTM4	glutathione S-transferase M4	1.42	0.0244623	1p13.3	Hs.348387
2946	GSTM2	glutathione S-transferase M2	1.3	0.00208933	1p13.3	Hs.279837
2953	GSTT2	glutathione S-transferase theta 2	2.82	2.2e-09	22q11.2;22q11.23	Hs.654462
2944	GSTM1	glutathione S-transferase M1	1.27	0.0218665	1p13.3	Hs.301961
Gene Ontology "proteolysis" (GO:0006508):
Entrez Id	Gene Symbol	Gene Name	FC	p.value	CL	UniGene Id
7345	UCHL1	ubiquitin carboxyl-terminal esterase L1	-1.91	1.98e-05	4p14	Hs.518731
1075	CTSC	cathepsin C	-1.31	0.0488059	11q14.1-q14.3	Hs.128065
7076	TIMP1	TIMP metallopeptidase inhibitor 1	-1.22	0.00188299	Xp11.3-p11.23	Hs.522632
165	AEBP1	AE binding protein 1	1.48	0.0251921	7p13	Hs.439463
267	AMFR	autocrine motility factor receptor	2.79	3.75e-07	16q21	Hs.295137
5698	PSMB9	proteasome subunit, beta type, 9	1.54	0.00530884	6p21.3	Hs.132682
25797	QPCT	glutaminyl-peptide cyclotransferase	1.29	0.0426948	2p22.2	Hs.79033
51200	CPA4	carboxypeptidase A4	-1.45	0.0425496	7q32	Hs.93764
10404	PGCP	plasma glutamate carboxypeptidase	1.32	0.00288707	8q22.2	Hs.156178
5696	PSMB8	proteasome subunit, beta type, 8	1.34	0.00403762	6p21.3	Hs.180062
8837	CFLAR	CASP8 and FADD-like apoptosis regulator	-1.41	9.09e-05	2q33-q34	Hs.390736
27429	HTRA2	HtrA serine peptidase 2	-1.15	0.0451791	2p12	Hs.469045
5329	PLAUR	plasminogen activator, urokinase receptor	-1.32	0.0314499	19q13	Hs.466871
25891	DKFZP586H2123	regeneration associated muscle protease	-1.39	0.0319462	11p13	Hs.55044
9508	ADAMTS3	ADAM metallopeptidase with thrombospondin type 1 motif, 3	-1.33	0.0497236	4q13.3	Hs.590919
64167	LRAP	leukocyte-derived arginine aminopeptidase	1.97	0.0165605	5q15	Hs.591249
Gene Ontology "response to stress" (GO:0006950):
Entrez Id	Gene Symbol	Gene Name	FC	p.value	CL	UniGene Id
9588	PRDX6	peroxiredoxin 6	-1.25	0.00980481	1q25.1	Hs.573688
2878	GPX3	glutathione peroxidase 3	-1.58	0.0135437	5q23	Hs.386793
7345	UCHL1	ubiquitin carboxyl-terminal esterase L1	-1.91	1.98e-05	4p14	Hs.518731
664	BNIP3	BCL2/adenovirus E1B 19kDa interacting protein 3	-1.29	0.0485577	10q26.3	Hs.144873
183	AGT	angiotensinogen	-1.54	0.015958	1q42-q43	Hs.19383
7158	TP53BP1	tumor protein p53 binding protein, 1	-1.15	0.00649481	15q15-q21	Hs.440968
9537	TP53I11	tumor protein p53 inducible protein 11	1.23	0.0121115	11p11.2	Hs.554791
4217	MAP3K5	mitogen-activated protein kinase kinase kinase 5	-1.36	0.0214203	6q22.33	Hs.186486
5743	PTGS2	prostaglandin-endoperoxide synthase 2	-1.84	0.0255009	1q25.2-q25.3	Hs.196384
3569	IL6	interleukin 6	-1.57	0.00609951	7p21	Hs.512234
6364	CCL20	chemokine ligand 20	-1.69	0.0105733	2q33-q37	Hs.75498
9734	HDAC9	histone deacetylase 9	-1.41	0.0357916	7p21.1	Hs.196054
7292	TNFSF4	tumor necrosis factor superfamily, member 4	-2.19	0.00366252	1q25	Hs.181097
861	RUNX1	runt-related transcription factor 1	-1.28	0.00762535	21q22.3	Hs.149261;Hs.612648
8605	PLA2G4C	phospholipase A2, group IVC	1.6	0.0015585	19q13.3	Hs.631562
27429	HTRA2	HtrA serine peptidase 2	-1.15	0.0451791	2p12	Hs.469045
3306	HSPA2	heat shock 70kDa protein 2	1.78	0.000507916	14q24.1	Hs.432648
5329	PLAUR	plasminogen activator, urokinase receptor	-1.32	0.0314499	19q13	Hs.466871
7422	VEGFA	vascular endothelial growth factor A	-1.27	0.00367384	6p12	Hs.73793
126393	HSPB6	heat shock protein, alpha-crystallin-related, B6	1.5	0.0193443	19q13.12	Hs.534538
29923	HIG2	hypoxia-inducible protein 2	-1.19	0.0366598	7q32.1	Hs.645397
23583	SMUG1	single-strand-selective monofunctional uracil-DNA glycosylase 1	1.2	0.0351936	12q13.11-q13.3	Hs.632721
53832	IL20RA	interleukin 20 receptor, alpha	-1.23	0.0462043	6q22.33-q23.1	Hs.445868
1839	HBEGF	heparin-binding EGF-like growth factor	-1.57	0.0043801	5q23	Hs.799
6376	CX3CL1	chemokine ligand 1	1.48	0.0497988	16q13	Hs.531668
Gene Ontology "humoral immune response" (GO:0006959):
Entrez Id	Gene Symbol	Gene Name	FC	p.value	CL	UniGene Id
3569	IL6	interleukin 6	-1.57	0.00609951	7p21	Hs.512234
6364	CCL20	chemokine ligand 20	-1.69	0.0105733	2q33-q37	Hs.75498
683	BST1	bone marrow stromal cell antigen 1	1.41	0.000719998	4p15	Hs.169998
100	ADA	adenosine deaminase	1.55	0.0297126	20q12-q13.11	Hs.255479
Gene Ontology "cell adhesion" (GO:0007155):
Entrez Id	Gene Symbol	Gene Name	FC	p.value	CL	UniGene Id
3728	JUP	junction plakoglobin	-1.55	0.00243675	17q21	Hs.514174
7052	TGM2	transglutaminase 2	-1.46	0.0456447	20q12	Hs.517033
7045	TGFBI	transforming growth factor, beta-induced, 68kDa	1.24	0.0444509	5q31	Hs.369397
165	AEBP1	AE binding protein 1	1.48	0.0251921	7p13	Hs.439463
183	AGT	angiotensinogen	-1.54	0.015958	1q42-q43	Hs.19383
9638	FEZ1	fasciculation and elongation protein zeta 1	1.41	0.0231943	11q24.2	Hs.224008
22795	NID2	nidogen 2	-1.41	0.000139415	14q21-q22	Hs.369840
3691	ITGB4	integrin, beta 4	-1.25	0.0182927	17q25	Hs.632226
8839	WISP2	WNT1 inducible signaling pathway protein 2	2	7.48e-05	20q12-q13.1	Hs.592145
22871	NLGN1	neuroligin 1	1.73	0.00445739	3q26.31	Hs.478289
1009	CDH11	cadherin 11, type 2, OB-cadherin	-1.17	0.0141067	16q22.1	Hs.116471
80781	COL18A1	collagen, type XVIII, alpha 1	1.41	0.0168633	21q22.3	Hs.517356
10174	SORBS3	sorbin and SH3 domain containing 3	1.18	0.0312627	8p21.3	Hs.528572
9289	GPR56	G protein-coupled receptor 56	1.62	0.00514293	16q12.2-q21	Hs.513633
1288	COL4A6	collagen, type IV, alpha 6	-1.41	0.0272563	Xq22	Hs.145586
3655	ITGA6	integrin, alpha 6	-1.64	0.00547056	2q31.1	Hs.133397
1829	DSG2	desmoglein 2	-1.79	0.0156044	18q12.1	Hs.412597
58494	JAM2	junctional adhesion molecule 2	-1.49	0.0322969	21q21.2	Hs.517227
50863	HNT	neurotrimin	-1.34	0.0368032	11q25	Hs.504352
6376	CX3CL1	chemokine ligand 1	1.48	0.0497988	16q13	Hs.531668
Gene Ontology "transforming growth factor beta receptor signaling pathway" (GO:0007179):
Entrez Id	Gene Symbol	Gene Name	FC	p.value	CL	UniGene Id
2331	FMOD	fibromodulin	-1.51	0.0221656	1q32	Hs.519168
Gene Ontology "cell-cell signaling" (GO:0007267):
Entrez Id	Gene Symbol	Gene Name	FC	p.value	CL	UniGene Id
1948	EFNB2	ephrin-B2	2.05	0.0153051	13q33	Hs.149239
183	AGT	angiotensinogen	-1.54	0.015958	1q42-q43	Hs.19383
2050	EPHB4	EPH receptor B4	-1.3	0.00449557	7q22	Hs.437008
23475	QPRT	quinolinate phosphoribosyltransferase	-1.36	0.0250033	16p11.2	Hs.513484
6781	STC1	stanniocalcin 1	-1.5	0.0260093	8p21-p11.2	Hs.25590
3569	IL6	interleukin 6 (interferon, beta 2)	-1.57	0.00609951	7p21	Hs.512234
3976	LIF	leukemia inhibitory factor	-1.53	0.0150113	22q12.2	Hs.2250
6364	CCL20	chemokine ligand 20	-1.69	0.0105733	2q33-q37	Hs.75498
8839	WISP2	WNT1 inducible signaling pathway protein 2	2	7.48e-05	20q12-q13.1	Hs.592145
22871	NLGN1	neuroligin 1	1.73	0.00445739	3q26.31	Hs.478289
3600	IL15	interleukin 15	1.38	0.0344758	4q31	Hs.168132
2254	FGF9	fibroblast growth factor 9	1.51	0.0268201	13q11-q12	Hs.111
7010	TEK	TEK tyrosine kinase, endothelial	-2.08	0.000584699	9p21	Hs.89640
7292	TNFSF4	tumor necrosis factor superfamily, member 4	-2.19	0.00366252	1q25	Hs.181097
5744	PTHLH	parathyroid hormone-like hormone	-1.98	0.0117913	12p12.1-p11.2	Hs.591159
9289	GPR56	G protein-coupled receptor 56	1.62	0.00514293	16q12.2-q21	Hs.513633
10252	SPRY1	sprouty homolog 1, antagonist of FGF signaling	-1.38	0.0104997	4q28.1	Hs.436944
1627	DBN1	drebrin 1	1.25	0.0146348	5q35.3	Hs.130316
Gene Ontology "cell proliferation" (GO:0008283):
Entrez Id	Gene Symbol	Gene Name	FC	p.value	CL	UniGene Id
678	ZFP36L2	zinc finger protein 36, C3H type-like 2	1.65	0.0227063	2p22.3-p21	Hs.503093;Hs.645068
7345	UCHL1	ubiquitin carboxyl-terminal esterase L1	-1.91	1.98e-05	4p14	Hs.518731
7045	TGFBI	transforming growth factor, beta-induced, 68kDa	1.24	0.0444509	5q31	Hs.369397
3638	INSIG1	insulin induced gene 1	1.23	0.016785	7q36	Hs.520819
7076	TIMP1	TIMP metallopeptidase inhibitor 1	-1.22	0.00188299	Xp11.3-p11.23	Hs.522632
183	AGT	angiotensinogen	-1.54	0.015958	1q42-q43	Hs.19383
2050	EPHB4	EPH receptor B4	-1.3	0.00449557	7q22	Hs.437008
7077	TIMP2	TIMP metallopeptidase inhibitor 2	1.18	0.0172167	17q25	Hs.633514
9537	TP53I11	tumor protein p53 inducible protein 11	1.23	0.0121115	11p11.2	Hs.554791
4771	NF2	neurofibromin 2	1.25	0.0401239	22q12.2	Hs.187898
3569	IL6	interleukin 6	-1.57	0.00609951	7p21	Hs.512234
3976	LIF	leukemia inhibitory factor	-1.53	0.0150113	22q12.2	Hs.2250
3600	IL15	interleukin 15	1.38	0.0344758	4q31	Hs.168132
2254	FGF9	fibroblast growth factor 9	1.51	0.0268201	13q11-q12	Hs.111
7292	TNFSF4	tumor necrosis factor superfamily, member 4	-2.19	0.00366252	1q25	Hs.181097
80781	COL18A1	collagen, type XVIII, alpha 1	1.41	0.0168633	21q22.3	Hs.517356
8611	PPAP2A	phosphatidic acid phosphatase type 2A	1.29	0.039872	5q11	Hs.435122
5744	PTHLH	parathyroid hormone-like hormone	-1.98	0.0117913	12p12.1-p11.2	Hs.591159
7422	VEGFA	vascular endothelial growth factor A	-1.27	0.00367384	6p12	Hs.73793
2006	ELN	elastin	2.2	0.00229676	7q11.23	Hs.647061
2321	FLT1	fms-related tyrosine kinase 1	-1.32	0.0116556	13q12	Hs.507621
1839	HBEGF	heparin-binding EGF-like growth factor	-1.57	0.0043801	5q23	Hs.799
Gene Ontology "regulation of signal transduction" (GO:0009966):
Entrez Id	Gene Symbol	Gene Name	FC	p.value	CL	UniGene Id
5997	RGS2	regulator of G-protein signalling 2, 24kDa	-1.3	0.0139641	1q31	Hs.78944
183	AGT	angiotensinogen	-1.54	0.015958	1q42-q43	Hs.19383
7077	TIMP2	TIMP metallopeptidase inhibitor 2	1.18	0.0172167	17q25	Hs.633514
23229	ARHGEF9	Cdc42 guanine nucleotide exchange factor (GEF) 9	1.28	0.00821862	Xq11.1	Hs.54697
6000	RGS7	regulator of G-protein signalling 7	-1.73	0.0217471	1q43;1q23.1	Hs.130171
2254	FGF9	fibroblast growth factor 9	1.51	0.0268201	13q11-q12	Hs.111
8787	RGS9	regulator of G-protein signalling 9	-1.16	0.0411106	17q23-q24	Hs.132327
5900	RALGDS	ral guanine nucleotide dissociation stimulator	-1.26	0.00936915	9q34.3	Hs.106185
8490	RGS5	regulator of G-protein signalling 5	2.04	0.000612139	1q23.1	Hs.24950
10174	SORBS3	sorbin and SH3 domain containing 3	1.18	0.0312627	8p21.3	Hs.528572
8837	CFLAR	CASP8 and FADD-like apoptosis regulator	-1.41	9.09e-05	2q33-q34	Hs.390736
3486	IGFBP3	insulin-like growth factor binding protein 3	1.74	0.0488286	7p13-p12	Hs.450230
7422	VEGFA	vascular endothelial growth factor A	-1.27	0.00367384	6p12	Hs.73793
10252	SPRY1	sprouty homolog 1, antagonist of FGF signaling	-1.38	0.0104997	4q28.1	Hs.436944
6654	SOS1	son of sevenless homolog 1	1.67	9.06e-05	2p22-p21	Hs.278733
Gene Ontology "phosphorylation" (GO:0016310):
Entrez Id	Gene Symbol	Gene Name	FC	p.value	CL	UniGene Id
4638	MYLK	myosin, light chain kinase	1.47	0.0435353	3q21	Hs.556600
2050	EPHB4	EPH receptor B4	-1.3	0.00449557	7q22	Hs.437008
1969	EPHA2	EPH receptor A2	-1.3	0.0192675	1p36	Hs.171596
4217	MAP3K5	mitogen-activated protein kinase kinase kinase 5	-1.36	0.0214203	6q22.33	Hs.186486
3976	LIF	leukemia inhibitory factor	-1.53	0.0150113	22q12.2	Hs.2250
7010	TEK	TEK tyrosine kinase, endothelial	-2.08	0.000584699	9p21	Hs.89640
8814	CDKL1	cyclin-dependent kinase-like 1	1.31	0.0105304	14q22.1	Hs.280881
5747	PTK2	PTK2 protein tyrosine kinase 2	1.33	0.0392651	8q24-qter	Hs.395482
985	CDC2L2	cell division cycle 2-like 2	1.35	0.0208391	1p36.33	Hs.651228
10000	AKT3	v-akt murine thymoma viral oncogene homolog 3	1.17	0.0184234	1q43-q44	Hs.498292
155066	ATP6V0E2	ATPase, H+ transporting V0 subunit e2	1.27	0.00372374	7q36.1	Hs.556998
4293	MAP3K9	mitogen-activated protein kinase kinase kinase 9	-1.24	0.0306381	14q24.3-q31	Hs.445496;Hs.593542
2044	EPHA5	EPH receptor A5	-1.65	0.0424172	4q13.1	Hs.479853
57761	TRIB3	tribbles homolog 3	-1.34	0.0113551	20p13-p12.2	Hs.516826
54476	TRIAD3	TRIAD3 protein	1.2	0.0495923	7p22.1	Hs.487458
2321	FLT1	fms-related tyrosine kinase 1	-1.32	0.0116556	13q12	Hs.507621
157	ADRBK2	adrenergic, beta, receptor kinase 2	-1.31	0.000828486	22q11;22q12.1	Hs.657494
Gene Ontology "intracellular transport" (GO:0046907):
Entrez Id	Gene Symbol	Gene Name	FC	p.value	CL	UniGene Id
7345	UCHL1	ubiquitin carboxyl-terminal esterase L1	-1.91	1.98e-05	4p14	Hs.518731
664	BNIP3	BCL2/adenovirus E1B 19kDa interacting protein 3	-1.29	0.0485577	10q26.3	Hs.144873
55186	SLC25A36	solute carrier family 25, member 36	-1.19	0.0357178	3q23	Hs.144130
4864	NPC1	Niemann-Pick disease, type C1	-1.26	0.0350256	18q11-q12	Hs.464779
22871	NLGN1	neuroligin 1	1.73	0.00445739	3q26.31	Hs.478289
2254	FGF9	fibroblast growth factor 9	1.51	0.0268201	13q11-q12	Hs.111
7351	UCP2	uncoupling protein 2	-1.45	0.016124	11q13	Hs.80658
323	APBB2	amyloid beta (A4) precursor protein-binding, family B, member 2	-1.26	0.0405538	4p14-p13	Hs.479602
6945	MLX	MAX-like protein X	-1.16	0.00561489	17q21.1	Hs.383019
347733	TUBB2B	tubulin, beta 2B	-1.14	0.0390661	6p25	Hs.300701
81562	LMAN2L	lectin, mannose-binding 2-like	-1.17	0.023294	2q11.2	Hs.158852
FC: fold change; CL: chromosome location.
